# Supplementary material for: Immunogenicity of poxvirus A16/G9 entry–fusion subcomplex and its restriction by A56/K2 protein informs vaccine design
Source: Nat Microbiol. 2026 Jun 10;11(7):2008–20. doi: 10.1038/s41564-026-02392-6 (PMC13323091; doi:10.1038/s41564-026-02392-6)
Supplement: Supplementary file 5 — RMSD of EFC model. [file 41564_2026_2392_MOESM5_ESM.xlsx]

## Sheet: Summary
Supplementary information RMSD
		Raw alignment			Pruned alignment
Model chain	PDB	Length	RMSD [Å]		Length	RMSD [Å]	ChimeraX matchmaker log
A16	8GP6/A	285	2.654		234	0.886	RMSD between 234 pruned atom pairs is 0.886 angstroms; (across all 285 pairs: 2.654)
A21	8U0R/A	75	1.326		63	0.652	RMSD between 63 pruned atom pairs is 0.652 angstroms; (across all 75 pairs: 1.326)
A28	8GQO.1/A:30-109	80	2.719		49	0.913	RMSD between 49 pruned atom pairs is 0.913 angstroms; (across all 80 pairs: 2.719)
F9	6CJ6/A	165	5.131		99	0.819	RMSD between 99 pruned atom pairs is 0.819 angstroms; (across all 165 pairs: 5.131)
G3	7YTU/A	64	2.568		58	0.605	RMSD between 58 pruned atom pairs is 0.605 angstroms; (across all 64 pairs: 2.568)
G9	8GP6/B	261	1.439		236	1.07	RMSD between 236 pruned atom pairs is 1.070 angstroms; (across all 261 pairs: 1.439)
H2	8INI/A	95	2.736		88	0.473	RMSD between 88 pruned atom pairs is 0.473 angstroms; (across all 95 pairs: 2.736)
J5	8WT5.1/A	67	1.656		61	0.78	RMSD between 61 pruned atom pairs is 0.780 angstroms; (across all 67 pairs: 1.656)
L1	1YPY/A	182	3.035		161	0.766	RMSD between 161 pruned atom pairs is 0.766 angstroms; (across all 182 pairs: 3.035)
L5	7YTU/B	67	2.29		59	0.739	RMSD between 59 pruned atom pairs is 0.739 angstroms; (across all 67 pairs: 2.290)
			Supplementary Data 1.RMSD
