# Supplementary material for: Immunogenicity of poxvirus A16/G9 entry–fusion subcomplex and its restriction by A56/K2 protein informs vaccine design
Source: Nat Microbiol. 2026 Jun 10;11(7):2008–20. doi: 10.1038/s41564-026-02392-6 (PMC13323091; doi:10.1038/s41564-026-02392-6)
Supplement: Supplementary file 6 — Numerical data for plots in workbook Excel file. [file 41564_2026_2392_MOESM6_ESM.xlsx]

## Sheet: Fig.1c
	ELISA Dissociated Virus Particles
	IgG Endpoint Titer (1/n)
	Control	A28	F9	L1	J5	H2	L5	A21
	25	1886	722.798	585.764	100.4	4311.67	186.667	5363.89
	25	2470.97	513.132	881.696	208.417	2917.71	294.118	6212.94

## Sheet: Fig.1d
NT50 VACV
Control	A28	F9	L1	J5	H2	L5	A21
22.9083	217.462	499.696	591.347	54.2925	30.9572	16.3321	28.529
24.0459	366.655	345.254	777.012	152.169	34.1642	17.4989	31.0557

## Sheet: Fig.1e
	ELISA Intact Virus Particles
	Normalized IgG Endpoint Titer (1/n)
	A28	F9	L1	J5	H2	L5	A21
	56580	53027.5	43512.8	14199.4	719.27	254.12	303.132
	81542.1	34387.7	54690.1	35371.3	494.901	453.75	397.478

## Sheet: Fig.1g
	IgG Endpoint Titer (1/n)
	Adjuvant					M5-G2
Prime	50	50	50	50	50	2136.23	2025.92	5798.8	6320.1	4025.19
Boost 1	50	50	50	50	50	8018.53	10245	195403	22202	17063
Boost 2	50	50	50	50	50	21893.3	180702	46339.8	52596.6	310253

## Sheet: Fig.1i
		IgG Endpoint Titer (1/n)
		Adjuvant	M5-G2
	VACV Intact Particles	25	131.54
	VACV SDS Particles	25	1413.39

## Sheet: Fig.1j
	NT50 VACV
	Adjuvant										M5-G2										Hyperimmune anti-VACV IgG
Prime	11.7685	10.7587	5.96689	4.80049	5.17374	7.20279	7.66007	8.42834	9.21563	3.2601	7.4174	7.65129	8.61561	8.95125	6.71278	8.14722	6.97997	9.21904	8.15102	7.05659	25491.9	25476
Boost 1	2.80315	5.75215	5.52127	5.87671	14.4428	6.71326	8.00654	10.5851	6.02544	3.07432	9.5229	3.29543	4.20015	5.40562	5.05978	6.39096	6.70918	4.70808	6.25685	2.80239	16584.3	23219.8
Boost 2	11.5293	8.26885	8.93034	10.9713	10.6303	9.02096	7.98097	11.8442	11.1401	6.34	17.7568	9.75661	8.77948	7.21103	5.49147	9.62075	7.96746	2.93786	5.66252	9.26841	20934.9	28573.8

## Sheet: Fig.1k
	% of starting weight
day post-challenge with VACV	Adjuvant					M5-G2
0	100	100	100	100	100	100	100	100	100	100
1	104.098	99.5215	98.0198	100	100	103.302	99.1632	99.0826	98.9848	99.0338
2	103.689	100.478	99.0099	102.667	100.461	98.5849	97.9079	100	103.046	98.0676
3	102.459	96.1722	96.5347	100.889	97.235	99.5283	98.3264	98.1651	101.523	96.1353
4	98.3607	90.4306	91.5842	97.7778	94.47	93.3962	94.9791	92.6606	92.8934	93.2367
5	96.3115	85.6459	93.5644	95.5556	89.4009	87.7358	91.6318	87.6147	93.9086	84.058
6	89.7541	80.8612	85.6436	88.8889	82.9493	77.3585	84.9372	82.5688	82.2335	83.0918
7	86.0656	78.4689	80.6931	84	79.7235	74.5283	81.1715	78.4404	78.1726	79.2271
8	86.8852	79.4258	79.703	80.4444	82.4885		82.8452	79.3578	75.1269	81.6425
9	91.3934	80.8612	82.1782	85.3333	83.871		87.4477	83.4862	77.665	89.372
10	95.082	83.2536	88.1188	88.8889	85.2535		93.7238	87.156	80.203	88.4058
11	96.3115	87.0813	89.604	88.4444	86.1751		96.2343	91.2844	83.7563	92.2705
12	97.1311	90.4306	93.0693	85.7778	87.5576		97.9079	91.7431	84.7716	93.7198
13	97.9508	91.866	97.0297	88	90.7834		95.3975	92.2018	90.3553	91.3043
14	98.7705	94.7368	96.5347	88.8889	89.8618		94.5607	94.0367	89.8477	92.2705
15	97.541	92.3445	91.0891	87.1111	87.0968		97.0711	92.6606	90.3553	93.7198

## Sheet: Fig.2b
	VACV Particles Endpoint Titer
	Adjuvant	A16	G9	A16-G9	MVA
	25	960.39	1257.88	3156.08	85920

## Sheet: Fig.2d
	Adjuvant					A16					G9					A16-G9					MVA
Prime	25	25	25	25	25	74.5238	94.2588	90.7805	161.951	140.432	300.751	317.111	277.374	211.106	176.763	336.631	407.965	788.593	467.35	607.86	87.6963	90.4726	181.193	174.573	172.823
1nd Boost	25	25	25	25	25	262.697	313.288	308.488	343.959	312.874	654.779	305.236	522.3	514.677	521.929	1144.01	1252.1	2210.49	1778.64	1628.15	1010.99	1711.65	968.297	830.029	509.692
2nd Boost	25	25	25	25	25	481.886	791.762	601.742	686.912	438.25	1041.48	1440.35	1254.15	2238.52	1773.84	1209.71	1424.21	2002.39	1415.77	2113.42	782.52	734.911	1329.6	732.124	857.346

## Sheet: Fig.2e
	NT50 MPXV
	Adjuvant	A16	G9	A16-G9	MVA
Boost 2	50	297.252	367.403	851.804	473.594
Boost 2	50	246.478	396.501	811.178	530.49

[truncated: 17 more sheets: Fig.2f, Fig.4b, Fig.4c, Fig.4d, Fig.4e, Fig.4f, Fig.4h, Fig.4i, Fig.4j, Fig.5a, Fig.5b, Fig.5c, Fig.5d, Fig.5e, Fig.6b, Fig.6e, Fig.6f]
