# Supplementary material for: Immunogenicity of poxvirus A16/G9 entry–fusion subcomplex and its restriction by A56/K2 protein informs vaccine design
Source: Nat Microbiol. 2026 Jun 10;11(7):2008–20. doi: 10.1038/s41564-026-02392-6 (PMC13323091; doi:10.1038/s41564-026-02392-6)
Supplement: Supplementary file 7 — Numerical data for plots in workbook Excel file. [file 41564_2026_2392_MOESM7_ESM.xlsx]

## Sheet: Extended Data Fig. 3a A16
IgG Endpoint Titer (1/n)
	Adjuvant					A16					MVA
Prime	50	50	50	50	50	2154.94	2080.95	3196.68	1755.62	2728.61	50	50	50	50	50
Boost 1	50	50	50	50	50	9321.84	11023.8	8342.02	8342.02	7436.33	50	50	50	50	50
Boost 2	50	50	50	50	50	34722.2	25477.7	19102.2	21792.4	18881.3	50	50	50	50	50

## Sheet: Extended Data Fig. 3a G9
IgG Endpoint Titer (1/n)
	Adjuvant					G9					MVA
Prime	50	50	50	50	50	3759.93	2108.59	3849.86	1768.03	3248.86	50	50	50	50	50
Boost 1	50	50	50	50	50	11961.7	6530.61	16214	7551.44	12915.7	50	50	50	50	50
Boost 2	50	50	50	50	50	43478.3	31897.9	45819	33057.9	78740.2	50	50	50	50	50

## Sheet: Extended Data Fig. 3b A16
IgG Endpoint Titer (1/n)-A16
	Adjuvant	A16-G9
Prime	50	103.961
Boost 1	50	618.675
Boost 2	50	11297.8

## Sheet: Extended Data Fig. 3b G9
IgG Endpoint Titer (1/n)-G9
	Adjuvant	A16-G9
Prime	50	289.787
Boost 1	50	1291.36
Boost 2	50	26229.5

## Sheet: Extended Data Fig. 3c
	A16 Antigen
Serum Dilution	No beads			G9 beads			A16 beads			A16-G9 beads
	Mean	SD	N	Mean	SD	N	Mean	SD	N	Mean	SD	N
200	2.2135	0.0275772	2	2.0995	0.0176777	2	0.1455	0.033234	2	0.014	0.00282843	2
400	1.9255	0.0799031	2	1.7375	0.10253	2	0.0255	0.00777818	2	0.013	0.00282843	2
800	1.349	0.0947523	2	1.252	0.0622254	2	0.014	0.00848528	2	0.0215	0.0106066	2
1600	1.004	0.16122	2	0.8245	0.0120208	2	0.0095	0.000707107	2	0.015	0.0127279	2
3200	0.58	0.155563	2	0.5045	0.0106066	2	0.002	0.001342	2	0.017	0.00424264	2
6400	0.261	0.0452548	2	0.118	0.0155563	2	0.004	0.00282843	2	0.0265	0.0304056	2
12800	0.073	0.00282843	2	0.0105	0.00919239	2	0.027	0.0452548	2	0.0475	0.0558614	2
25600	0.009	0.0127279	2	0.0495	0.0219203	2	0.0095	0.0148492	2	0.0155	0.0120208	2
51200	0.043	0.00989949	2	0.0515	0.0106066	2	0.0015	0.00777818	2	0.024	0.0113137	2
102400	0.029	0.00989949	2	0.006	9.81308e-18	2	0.0155	0.0502046	2	0.0145	0.00494975	2
204800	0.0025	0.00353553	2	0.0165	0.0162635	2	0.0155	0.00494975	2	0.014	0.00141421	2
409600	0.002	0.00707107	2	0.006	0.00141421	2	0.005	0.00565685	2	0.0115	0.00353553	2
819200	0.009	0.00565685	2	0.005	0.00424264	2	0.0045	0.00353553	2	0.024	0.00282843	2
1638400	0.0215	0.0148492	2	0.004	0.00141421	2	0.003	0.00424264	2	0.0315	0.0318198	2

## Sheet: Extended Data Fig. 3d
	G9 Antigen
Serum Dilution	No beads			G9 beads			A16 beads			A16-G9 beads
	Mean	SD	N	Mean	SD	N	Mean	SD	N	Mean	SD	N
200	2.833	0.287085	2	0.043	0.00707107	2	2.663	0.0410122	2	0.2895	0.126572	2
400	2.3595	0.269408	2	0.0455	0.026163	2	2.1995	0.0304056	2	0.113	0.241831	2
800	1.7695	0.137886	2	0.039	0.00141421	2	1.602	0.0325269	2	0.168	0.0240416	2
1600	1.247	0.0777817	2	0.039	0.0141421	2	1.107	0.0438406	2	0.1415	0.0997021	2
3200	0.998	0.149907	2	0.0425	0.0417193	2	0.867	0.020456	2	0.2125	0.0869741	2
6400	0.963	0.0890955	2	0.0125	0.00353553	2	0.6415	0.00494975	2	0.117	0.0494975	2
12800	0.5535	0.026163	2	0.0255	0.0304056	2	0.4745	0.0148492	2	0.028	0.0127279	2
25600	0.132	0.0155563	2	0.01	0.00141421	2	0.1215	0.0176777	2	0.0305	0.00919239	2
51200	0.029	0.00141421	2	0.0035	0.00212132	2	0.045	0.00989949	2	0.0035	0.000707107	2
102400	0.011	0.00565685	2	0.009	0.00565685	2	0.027	0.00989949	2	0.0245	0.0289914	2
204800	0.02	0.0155563	2	0.005	0.00141421	2	0.0245	0.00636396	2	0.0035	0.00494975	2
409600	0.0045	0.00353553	2	0.0075	0.00353553	2	0.009	0.00141421	2	0.012	0.00707107	2
819200	0.003	0.00282843	2	0.059	0.0763675	2	0.0435	0.0940452	2	0.011	0.0268701	2

## Sheet: Extended Data Fig. 3e
	A16-G9 antigen
Serum Dilution	No beads			G9 beads			A16 beads			A16-G9 beads
	Mean	SD	N	Mean	SD	N	Mean	SD	N	Mean	SD	N
400	3.425	0.0707107	2	1.662	0.059397	2	2.509	0.0509117	2	0.044	0.0113137	2
800	3.234	0.282843	2	1.519	0.00565685	2	2.43	0.0608112	2	0.0135	0.00070711	2
1600	2.7695	0.00353553	2	1.1615	0.0770746	2	1.997	0.0551543	2	0.01	0.0113137	2
3200	2.3555	0.0558614	2	0.9625	0.0714178	2	1.677	0.0749533	2	0.0615	0.0459619	2
6400	1.9805	0.0756604	2	0.7585	0.0671751	2	1.2535	0.072832	2	0.0145	0.0190919	2
12800	1.2915	0.0671751	2	0.4525	0.0813173	2	0.796	0.155563	2	0.004	9.8131e-18	2
25600	0.8095	0.178898	2	0.271	0.0296985	2	0.474	0.0551543	2	0.012	0.00989949	2
51200	0.4215	0.21991	2	0.0975	0.0148492	2	0.2035	0.00494975	2	0.011	0.00565685	2
102400	0.105	0.0353553	2	0.0275	0.0162635	2	0.011	0.00707107	2	0.0295	0.00494975	2
204800	0.1035	0.0629325	2	0.002	0.0141421	2	0.02	0.00565685	2	0.005	0.00565685	2
409600	0.1245	0.0190919	2	0.005	0.0183848	2	0.0085	0.00494975	2	0.0165	0.0106066	2
819200	0.0995	0.0120208	2	0.005	0.0141421	2	0.0025	0.00353553	2	0.0035	0.00353553	2
1638400	0.0185	0.0275772	2	0.001	0.010251	2	0.0035	0.0106066	2	0.0225	0.0643467	2

## Sheet: Extended Data Fig. 3f
	NT50 VACV
	Control dep	A16-G9 dep	G9 dep	A16 dep
	3062.5	31.1	1931.5	2529.5

## Sheet: Extended Data Fig. 4a
	Percent of control
Viruses only	95.4991	97.7041	106.557	103.379	96.861
PBS	109.897	115.345	116.772	98.9039	101.79
Anti-A16	96.9907	127.667	108.859	112.751	105.746
Anti-G9	90.7971	111.81	111.453	102.309	99.8444
Anti-A16-G9	90.6025	128.348	97.9311	110.643	101.822
Hyperimmune Anti-VACV IgG	60.38	68.0005	53.8946	79.2204	50.6518

## Sheet: Extended Data Fig. 4b pre
	Entry-Pre binding
	% of control
4℃	0.0414769	0.0448399	0.0560499	0.0538079
37℃ Viruses only	101.872	99.539	100.965	97.6243
37℃ PBS	97.76	99.4527	96.4361	99.4493
37℃ Anti-A16	16.9786	20.2486	22.7798	23.2955
37℃ Anti-G9	15.6368	16.3598	14.5875	13.8959
37℃ Anti-A16-G9	5.42451	5.0131	4.41897	4.47839
37℃ Anti-VACV	5.26084	5.43123	4.95481	4.81132

[truncated: 2 more sheets: Extended Data Fig. 4b post, Extended Data Fig. 7b]
